# Supplementary material for: Colorectal Cancer Bioengineered Microtissues as a Model to Replicate Tumor-ECM Crosstalk and Assess Drug Delivery Systems In Vitro
Source: Int J Mol Sci. 2023 Mar 16;24(6):5678. doi: 10.3390/ijms24065678 (PMC10059762; doi:10.3390/ijms24065678)
Supplement: Supplementary file 1 [file ijms-24-05678-s001.zip]

Archive with 1 entries (1 files):
- ijms-2224451-supplementary.pdf
